# Supplementary material for: Efficacy of digital technology-based interventions for reducing caregiver burden and stress: a systematic review and meta-analysis
Source: Front Digit Health. 2025 Nov 6;7:1636084. doi: 10.3389/fdgth.2025.1636084 (PMC12631642; doi:10.3389/fdgth.2025.1636084)
Supplement: Supplementary file 1 [file Table1.xlsx]

## Sheet: Sheet1
Author/Date	study period	region	study design	Population	No. of patients	Gender		Mean/median Age	Mean/median BMI	Mean/median SBP	Mean/median DBP	SII cut-off		Incidence of hypertension（categorical variable）OR/RR/HR+95%CI	Incidence of hypertension（continuous variable）mean+sd+n		卒中率（分类）OR/RR/HR+95%CI	卒中（连续）mean+sd+n		非Dipper率（分类）OR/RR/HR+95%CI	Dipper（连续）mean+sd+n		SBP DBP		Mortality（categorical variable）OR/RR/HR+95%CI	死亡（连续）mean+sd+n		LnSII 死亡率OR/RR/HR+95%CI	死亡（连续）mean+sd+n		CIMT（categorical variable）OR/RR/HR+95%CI	CIMT（categorical variable）mean+sd+n		无症状器官损伤（分类）OR/RR/HR+95%CI	无症状器官损伤（连续）mean+sd+n		Asymptomatic organ damage（categorical variable）OR/RR/HR+95%CI	无症状器官损伤（连续）mean+sd+n			非Dipper率（分类）OR/RR/HR+95%CI	Dipper（连续）mean+sd+n			LVH（分类）OR/RR/HR+95%CI	LVH（连续）mean+sd+n		左心室几何 mean+sd+n
						Male	Female								Hypertension	Non hypertension		卒中	非卒中		Dipper	非 Dipper	SBP（分类）OR/RR/HR+95%CI	DBP（分类）OR/RR/HR+95%CI		全因死亡率	存活		全因死亡率	存活		CIMT	Non CIMT		无症状器官损伤	非无症状器官损伤		无症状器官损伤 I 级	无症状器官损伤 II级	无症状器官损伤 III-IV级		Dipper	非 Dipper	逆 reverse-dipper		LVH	非 LVH	正常 （非LVH）	同心重塑（非LVH）
Akyüz,A 2022	2022-2022	Turkey	Case-control	patients with HT	91	38	53	48/54	NA	127.0(119.0-135.0)/126.5(118.3-139.8)	79.0(76.0-85.0)/78.0(72.3-85.8)	582.8		1.023 1.002-1.112	748.8083+469.7854+56	555.3904+348.8456+35				1.023 0.532-0.761	555.3904+348.8456	748.8083+469.7854			\						\	\	\	\	\	\	\	\	\	\	\	\	\	\	\	\	\	\	\
Aljuraiban 2024 a	2024-02-24	Saudi Arabia	Retrospective cohort	adults in Saudi Arabia	1947	904	1042	49.6/48.3	29.6/31.3	126.9 (125.8–128.1)/125.7 (124.2–127.2)	74.1 (73.2–75.1)/73.8 (72.9–74.7)	267.4		1.04 (0.99–1.11)	\	\									\						\	\	\	\	\	\	\	\	\	\	\	\	\	\	\	\	\	\	\
Aljuraiban 2024 b	2024-02-24	Saudi Arabia	Retrospective cohort	adults in Saudi Arabia	1948	814	1162	48.3/47.4	31.3/29.2	125.7 (124.2–127.2)/127.1 (125.6–128.6)	74.3 (73.4–75.3)/74.1 (73.2–75.1)	400.7		1.06 (0.99–1.15)	\	\									\						\	\	\	\	\	\	\	\	\	\	\	\	\	\	\	\	\	\	\
Aljuraiban 2024 c	2024-02-24	Saudi Arabia	Retrospective cohort	adults in Saudi Arabia	1948	708	1268	47.4/48.1	29.2/28.4	127.1 (125.6–128.6)/125.3 (123.9–126.7)	74.1 (73.2–75.1)/73.8 (72.9–74.7)	588.5		1.13 (1.02–1.26)	\	\									\						\	\	\	\	\	\	\	\	\	\	\	\	\	\	\	\	\	\	\
Aljuraiban,G.S 2024	2004-2012	the United Kingdom	Retrospective cohort	police staff	8545	5198	3347	42.1	39.4	135.8(13.7)/123.2(14.3)	79.6 (10.0)	\		\	\	\							17.9/(10.1,25.8）	18.3/(10.8,25.7)	\						\	\	\	\	\	\	\	\	\	\	\	\	\	\	\	\	\	\	\
Aydın，C 2022	2019-2020	\	Case-control	hypertension patients	379	172	207	52.5 ± 15.1		138.2 ± 14.2	82.9 ± 9.4	633.26 × 103		\	\	\	1.009 1.007– 1.012	1381.9941+1910.3976	729.2528+1078.2335						\						\	\	\	\	\	\	\	\	\	\	\	\	\	\	\	\	\	\	\
Cao Y，2023 a	2011-2019	\	Case-control	hypertension patients	4262	2193	2069	57.54/56.76	30.44/30.81	\	\	\		\	\	\									0.76 (0.61,0.95)	全因		1.34 1.14-1.59	0.79 0.64-0.97 1.93 1.55,2.40		\	\	\	\	\	\	\	\	\	\	\	\	\	\	\	\	\	\	\
Cao Y，2023 b	2011-2019	\	Case-control	hypertension patients	4262	2096	2166	56.76/57.26	30.81/31.57	\	\	\		\	\	\									0.85 (0.65,1.13)						\	\	\	\	\	\	\	\	\	\	\	\	\	\	\	\	\	\	\
Cao Y，2023 c	2011-2019	\	Case-control	hypertension patients	4262	2039	2223	57.26/58.05	31.57/31.81	\	\	\		\	\	\									1.33 (1.03,1.71)						\	\	\	\	\	\	\	\	\	\	\	\	\	\	\	\	\	\	\
Cao Y，2023 d	2011-2019	\	Case-control	hypertension patients	4262	2193	2069	57.54/56.76	30.44/30.81	\	\	5.97 （391.5）×109		\	\	\									1.33 1.03-1.71						\	\	\	\	\	\	\	\	\	\	\	\	\	\	\	\	\	\	\
Cao Y，2023 e	2011-2019	\	Case-control	hypertension patients	4262	2096	2166	56.76/57.26	30.81/31.57	\	\	\		\	\	\									0.98 (0.56,1.71)	CVD					\	\	\	\	\	\	\	\	\	\	\	\	\	\	\	\	\	\	\
Cao Y，2023 f	2011-2019	\	Case-control	hypertension patients	4262	2039	2223	57.26/58.05	31.57/31.81	\	\	\		\	\	\									1.18 (0.62,2.26)						\	\	\	\	\	\	\	\	\	\	\	\	\	\	\	\	\	\	\
Cao Y，2023 g	2011-2019	\	Case-control	hypertension patients	4262	2193	2069	57.54/56.76	30.44/30.81	\	\	\		\	\	\									2.25 (1.28,3.97)						\	\	\	\	\	\	\	\	\	\	\	\	\	\	\	\	\	\	\
Cao Y，2023 h	2011-2019	\	Case-control	hypertension patients	4262	2096	2166	56.76/57.26	30.81/31.57	\	\	\		\	\	\									0.52 (0.31,0.90)	癌症					\	\	\	\	\	\	\	\	\	\	\	\	\	\	\	\	\	\	\
Cao Y，2023 i	2011-2019	\	Case-control	hypertension patients	4262	2039	2223	57.26/58.05	31.57/31.81	\	\	\		\	\	\									0.39 (0.24,0.65)						\	\	\	\	\	\	\	\	\	\	\	\	\	\	\	\	\	\	\
Cao Y，2023 j	2011-2019	\	Case-control	hypertension patients	4262	2096	2166	56.76/57.26	30.81/31.57	\	\	\		\	\	\									0.64 (0.41,1.01)						\	\	\	\	\	\	\	\	\	\	\	\	\	\	\	\	\	\	\
Cao Y，2023 k	2011-2019	\	Case-control	hypertension patients	4262	2039	2223	57.26/58.05	31.57/31.81	\	\	6.18 （481.1×109）		\	\	\									1.93 1.22-3.05						\	\	\	\	\	\	\	\	\	\	\	\	\	\	\	\	\	\	\
Chen Y 2024	1999-2018	the US	Retrospective cohort	the US adults	44070	21456	22614	49.79	\	\	\	（Ln-SII） 5.89 (1000 cells/μl）		（Ln-SII） 1.10 1.03–1.17	529.6038+258.9168+15234	500.0094+236.1756+28836									\						\	\	\	\	\	\	\	\	\	\	\	\	\	\	\	\	\	\	\
Çırakoğlu ÖF 2021	\	Turkey	Case-control	\	215	144	71	63	31	\	\	656		\	\	\									\						3.906 1.887–8.086	850.4049+304.5086	562.8634+304.474				\	\	\	\	\	\	\	\	\	\	\	\	\
Inanc，I,H 2022 a	2021-2021	Turkey	Case-control	newly diagnosed treatment-naive hypertension	250	88	162	50.8	27.3	129.5	78.8	486.7		\	\	\									\						\	\	\	1.05 1.01 1.11	463.9533+61.3735	621.9602+217.0893	1.05 1.01 1.11	463.9533+61.3735	621.9602+217.0893
Inanc，I,H 2022 b	2021-2021	Turkey	Case-control	AOD	140	41	99	51.3/51.8/55.4	28.0/28.8/28.8	157.2 /162.6/161.4	97.8/99.8/99.1	599.6/808.3		\	\	\									\						\	\	\				1.06 1.01 1.11/1.02 1.01 1.03/1.02 1.01 1.03	499.5708+102.1996	669.0611+140.6373	962.7881+256.1654
Karakayali M 2023 a	2022-2022	\	Case-control	hypertension patients	136	61	75	\	26.86/26.88	145/139	84/86	639.73		0.996 (0.994-0.998)	493.7765+85.009+76	716.276 ±123.8308+60				0.996 (0.994-0.998	716.276 +123.8308	493.7765+85.009			\						\	\	\	\	\	\	\	\	\	\	\	\	\	\	\	\	\	\	\
Karakayali M 2023 b	2022-2022	\	Case-control	hypertension patients	136	81	55	\	26.70/26.88	148/139	87/86	639.73		0.998 0.997-0.999	580.8286+106.9957+60	716.276 ±123.8308+60				0.998 0.997-0.999	716.276 +123.8308	580.8286+106.9957			\						\	\	\	\	\	\	\	\	\	\	\	\	\	\	\	\	\	\	\
KARAYİĞİT O 2023	2021-2022	\	Case-control	hypertension patients	150	70	80	56.4	53.3	148.5/139	83/80	869.5		\	\	\									\						\	\	\	\	\	\	\	\	\	\	\	\	\	\	\	\	\	\	\
Ma L L 2024 a	2015-2021	China	Retrospective cohort	without hypertension	6003	\	\	45.63	24.38	122.52	74.32	144.08		1.213 (0.974e1.509)	\	\									\						\	\	\	\	\	\	\	\	\	\	\	\	\	\	\	\	\	\	\
Ma L L 2024 b	2015-2021	China	Retrospective cohort	\	6003	\	\	45.63	\	\	\	\		1.857 (1.512e2.280)	\	\									\						\	\	\	\	\	\	\	\	\	\	\	\	\	\	\	\	\	\	\
Ma L L 2024 c	2015-2021	China	Retrospective cohort	\	6003	\	\	45.63	\	\	\	\		2.092 (1.708e2.561)	\	\									\						\	\	\	\	\	\	\	\	\	\	\	\	\	\	\	\	\	\	\
Shi Y 2023 a	2017–2020	the US	Retrospective cohort	the US adults	9160	4667	4493	49.81/49.12	28.9/29.70	126/125	72/73	501.2 (LgSII=2.7)		1.00 (0.89, 1.13)	448.7061+69.3782+4580	267.3414+73.3825+4580									\						\	\	\	\	\	\	\	\	\	\	\	\	\	\	\	\	\	\	\
Shi Y 2023 b	2017–2020	the US	Retrospective cohort	the US adults	9160	4192	4968	49.81/50.36	28.9/30.88	126 /127	72/72	501.2 (LgSII=2.7)		1.19 (1.06, 1.34)	760.2171+208.231+4582	267.3414+73.3825+4580									\						\	\	\	\	\	\	\	\	\	\	\	\	\	\	\	\	\	\	\
Xu, J. P. 2023	1999-2010	China	Retrospective cohort	Chinese adults	22290	11320	10970	48	27.74	121	71	\		1.115 1.045–1.188 (LnSII)	528.0547+256.2267+9235	509.9208+240.6532+13055									\						\	\	\	\	\	\	\	\	\	\	\	\	\	\	\	\	\	\	\
Özen.K 2024	2023-2024	\	Case-control	hypertension patients	518	358	160	56/58	27.4/28.0	142.9 ± 11.6/150.9 ± 9.2	85.2 ± 8.1/89.1 ± 8.6	\		1.104 1.061–1.149	\	\					555.9616+243.2945	851.9735+473.013			\						\	\	\	\	\	\	\	\	\	\	\	\	\	\	\	\	\	\	\
Şaylık,F 2023	\	\	Case-control	hypertension patients	216	149	67	59.0/62.6	28.3/28.5	\	\	\		\	\	\									\						1.001 1.000, 1.002	838.8786+324.2737	584.947+214.2181				\	\	\	\	\	\	\	\	\	\	\	\	\
Şaylık,F 2021	2018-2020	the US	Case-control	hypertension patients	343	175	168	66.2/61.6	26.9/26.3	142/138	81/79	558.5		\	\	\									\						\	\	\	\	\	\	\	\	\	\	\	\	\	\	\	\	\	\	\
Sha S 2024	2009-2018	the US	Retrospective cohort	the US adults	64500	\	\	\	\	\	\	\		1.05 (0.96, 1.18)	585.2475+107.9375+63966	499.4+68.9089+65034									\						\	\	\	\	\	\	\	\	\	\	\	\	\	\	\	\	\	\	\
Uzun F 2022 a	\	\	Case-control	\	1202	540	662	59.6/52.4	31.2/30.4	149.0±17.8/142.7±18.3	94.0±11.5 /91.1±12.0	465		\	\	\									\						\	\	\	\	\	\	\
Uzun F 2022 b	\	\	Case-control	\	1202	540	662	53.6 ± 11.8/52.3 ± 11.7	30.3/30.7	142.3 ± 17.8 /144.0 ± 18.8	88.2 ± 12.4/88.7 ± 12.5	465		\	\	\									\						\	\	\	\	\	\	\
																	60
[truncated: 9 more columns]
